# Supplementary material for: Genome-Wide Identification and Analysis of Gene Family of Carbohydrate-Binding Modules in Ustilago crameri
Source: Int J Mol Sci. 2024 Nov 2;25(21):11790. doi: 10.3390/ijms252111790 (PMC11546739; doi:10.3390/ijms252111790)
Supplement: Supplementary file 1 [file ijms-25-11790-s001.zip]

Archive with 1 entries (1 files):
- ijms-3257941-supplementary.xls
