# Supplementary material for: Genome-Wide Identification and Analysis of Gene Family of Carbohydrate-Binding Modules in Ustilago crameri
Source: Int J Mol Sci. 2024 Nov 2;25(21):11790. doi: 10.3390/ijms252111790 (PMC11546739; doi:10.3390/ijms252111790)
Supplement: Supplementary file 1 [file ijms-25-11790-s001.zip › ijms-3257941-supplementary.xls]

## Sheet: Sheet1
Table S1 Cis-regulatory elements are present in the UcCBM genes promoter region.
Gene name	Cis-element	Sequence	Position	Length	Species	Function
Ustilago0G046260.1	TGA-element	AACGAC	59	6	Brassica oleracea	auxin-responsive element
Ustilago0G046260.1	TGA-element	AACGAC	638	6	Brassica oleracea	auxin-responsive element
Ustilago0G049680.1	TGA-element	AACGAC	377	6	Brassica oleracea	auxin-responsive element
Ustilago0G052360.1	TGA-element	AACGAC	305	6	Brassica oleracea	auxin-responsive element
Ustilago0G057940.1	TGA-element	AACGAC	62	6	Brassica oleracea	auxin-responsive element
Ustilago0G003590.1	TGA-element	AACGAC	926	6	Brassica oleracea	auxin-responsive element
Ustilago0G009390.1	TGA-element	AACGAC	598	6	Brassica oleracea	auxin-responsive element
Ustilago0G009390.1	TGA-element	AACGAC	1865	6	Brassica oleracea	auxin-responsive element
Ustilago0G039330.1	TGA-element	AACGAC	717	6	Brassica oleracea	auxin-responsive element
Ustilago0G057940.1	MSA-like	(T/C)C(T/C)AACGG(T/C)(T/C)A	1080	8.5	Catharanthus roseus	cis-acting element involved in cell cycle regulation
Ustilago0G057940.1	MSA-like	(T/C)C(T/C)AACGG(T/C)(T/C)A	1864	8.5	Catharanthus roseus	cis-acting element involved in cell cycle regulation
Ustilago0G046260.1	DRE	TACCGACAT	1731	9	Arabidopsis thaliana	cis-acting element involved in dehydration, low-temp, salt stresses
Ustilago0G049680.1	TATC-box	TATCCCA	361	7	Oryza sativa	cis-acting element involved in gibberellin-responsiveness
Ustilago0G057940.1	TATC-box	TATCCCA	301	7	Oryza sativa	cis-acting element involved in gibberellin-responsiveness
Ustilago0G039330.1	TATC-box	TATCCCA	287	7	Oryza sativa	cis-acting element involved in gibberellin-responsiveness
Ustilago0G049680.1	LTR	CCGAAA	218	6	Hordeum vulgare	cis-acting element involved in low-temperature responsiveness
Ustilago0G049680.1	LTR	CCGAAA	647	6	Hordeum vulgare	cis-acting element involved in low-temperature responsiveness
Ustilago0G049680.1	LTR	CCGAAA	1492	6	Hordeum vulgare	cis-acting element involved in low-temperature responsiveness
Ustilago0G052360.1	LTR	CCGAAA	607	6	Hordeum vulgare	cis-acting element involved in low-temperature responsiveness
Ustilago0G052360.1	LTR	CCGAAA	1239	6	Hordeum vulgare	cis-acting element involved in low-temperature responsiveness
Ustilago0G057940.1	LTR	CCGAAA	904	6	Hordeum vulgare	cis-acting element involved in low-temperature responsiveness
Ustilago0G057940.1	LTR	CCGAAA	1478	6	Hordeum vulgare	cis-acting element involved in low-temperature responsiveness
Ustilago0G003590.1	LTR	CCGAAA	288	6	Hordeum vulgare	cis-acting element involved in low-temperature responsiveness
Ustilago0G003590.1	LTR	CCGAAA	1061	6	Hordeum vulgare	cis-acting element involved in low-temperature responsiveness
Ustilago0G009390.1	LTR	CCGAAA	807	6	Hordeum vulgare	cis-acting element involved in low-temperature responsiveness
Ustilago0G009390.1	LTR	CCGAAA	832	6	Hordeum vulgare	cis-acting element involved in low-temperature responsiveness
Ustilago0G030860.1	LTR	CCGAAA	1102	6	Hordeum vulgare	cis-acting element involved in low-temperature responsiveness
Ustilago0G030860.1	LTR	CCGAAA	1152	6	Hordeum vulgare	cis-acting element involved in low-temperature responsiveness
Ustilago0G032100.1	LTR	CCGAAA	516	6	Hordeum vulgare	cis-acting element involved in low-temperature responsiveness
Ustilago0G044030.1	LTR	CCGAAA	1426	6	Hordeum vulgare	cis-acting element involved in low-temperature responsiveness
Ustilago0G030860.1	SARE	TTCGACCATCTT	1890	11	Nicotiana tabacum	cis-acting element involved in salicylic acid responsiveness
Ustilago0G003590.1	TCA-element	CCATCTTTTT	900	9	Nicotiana tabacum	cis-acting element involved in salicylic acid responsiveness
Ustilago0G007370.1	TCA-element	TCAGAAGAGG	233	9	Brassica oleracea	cis-acting element involved in salicylic acid responsiveness
Ustilago0G030860.1	TCA-element	TCAGAAGAGG	179	9	Brassica oleracea	cis-acting element involved in salicylic acid responsiveness
Ustilago0G032100.1	TCA-element	CCATCTTTTT	360	9	Nicotiana tabacum	cis-acting element involved in salicylic acid responsiveness
Ustilago0G032100.1	TCA-element	TCAGAAGAGG	1565	9	Brassica oleracea	cis-acting element involved in salicylic acid responsiveness
Ustilago0G046260.1	ABRE	ACGTG	267	5	Arabidopsis thaliana	cis-acting element involved in the abscisic acid responsiveness
Ustilago0G049680.1	ABRE	GCCGCGTGGC	560	9	Oryza sativa	cis-acting element involved in the abscisic acid responsiveness
Ustilago0G049680.1	ABRE	GCAACGTGTC	596	9	Hordeum vulgare	cis-acting element involved in the abscisic acid responsiveness
Ustilago0G049680.1	ABRE	ACGTG	1012	5	Arabidopsis thaliana	cis-acting element involved in the abscisic acid responsiveness
Ustilago0G049680.1	ABRE	ACGTG	1157	5	Arabidopsis thaliana	cis-acting element involved in the abscisic acid responsiveness
Ustilago0G049680.1	ABRE	GCCGCGTGGC	1532	9	Oryza sativa	cis-acting element involved in the abscisic acid responsiveness
Ustilago0G052360.1	ABRE	ACGTG	1349	5	Arabidopsis thaliana	cis-acting element involved in the abscisic acid responsiveness
Ustilago0G057940.1	ABRE	ACGTG	246	5	Arabidopsis thaliana	cis-acting element involved in the abscisic acid responsiveness
Ustilago0G057940.1	ABRE	ACGTG	618	5	Arabidopsis thaliana	cis-acting element involved in the abscisic acid responsiveness
Ustilago0G007370.1	ABRE	CACGTG	1128	6	Arabidopsis thaliana	cis-acting element involved in the abscisic acid responsiveness
Ustilago0G007370.1	ABRE	ACGTG	1129	5	Arabidopsis thaliana	cis-acting element involved in the abscisic acid responsiveness
Ustilago0G007370.1	ABRE	ACGTG	1615	5	Arabidopsis thaliana	cis-acting element involved in the abscisic acid responsiveness
Ustilago0G007370.1	ABRE	GCAACGTGTC	1790	9	Hordeum vulgare	cis-acting element involved in the abscisic acid responsiveness
Ustilago0G007370.1	ABRE	ACGTG	1884	5	Arabidopsis thaliana	cis-acting element involved in the abscisic acid responsiveness
Ustilago0G009390.1	ABRE	ACGTG	203	5	Arabidopsis thaliana	cis-acting element involved in the abscisic acid responsiveness
Ustilago0G009390.1	ABRE	ACGTG	889	5	Arabidopsis thaliana	cis-acting element involved in the abscisic acid responsiveness
Ustilago0G009390.1	ABRE	AACCCGG	927	7	Arabidopsis thaliana	cis-acting element involved in the abscisic acid responsiveness
Ustilago0G009390.1	ABRE	ACGTG	1096	5	Arabidopsis thaliana	cis-acting element involved in the abscisic acid responsiveness
Ustilago0G009390.1	ABRE	GCAACGTGTC	1280	9	Hordeum vulgare	cis-acting element involved in the abscisic acid responsiveness
Ustilago0G009390.1	ABRE	AACCCGG	1772	7	Arabidopsis thaliana	cis-acting element involved in the abscisic acid responsiveness
Ustilago0G030860.1	ABRE	ACGTG	1408	5	Arabidopsis thaliana	cis-acting element involved in the abscisic acid responsiveness
Ustilago0G030860.1	ABRE	ACGTG	1473	5	Arabidopsis thaliana	cis-acting element involved in the abscisic acid responsiveness
Ustilago0G032100.1	ABRE	ACGTG	127	5	Arabidopsis thaliana	cis-acting element involved in the abscisic acid responsiveness
Ustilago0G032100.1	ABRE	ACGTG	384	5	Arabidopsis thaliana	cis-acting element involved in the abscisic acid responsiveness
Ustilago0G039330.1	ABRE	GCAACGTGTC	710	9	Hordeum vulgare	cis-acting element involved in the abscisic acid responsiveness
Ustilago0G039330.1	ABRE	ACGTG	821	5	Arabidopsis thaliana	cis-acting element involved in the abscisic acid responsiveness
Ustilago0G039330.1	ABRE	AACCCGG	1116	7	Arabidopsis thaliana	cis-acting element involved in the abscisic acid responsiveness
Ustilago0G039330.1	ABRE	ACGTG	1413	5	Arabidopsis thaliana	cis-acting element involved in the abscisic acid responsiveness
Ustilago0G044030.1	ABRE	GCAACGTGTC	668	9	Hordeum vulgare	cis-acting element involved in the abscisic acid responsiveness
Ustilago0G044030.1	ABRE	ACGTG	766	5	Arabidopsis thaliana	cis-acting element involved in the abscisic acid responsiveness
Ustilago0G044030.1	ABRE	ACGTG	1734	5	Arabidopsis thaliana	cis-acting element involved in the abscisic acid responsiveness
Ustilago0G044030.1	ABRE	CGTACGTGCA	1757	9	Hordeum vulgare	cis-acting element involved in the abscisic acid responsiveness
Ustilago0G044030.1	ABRE	ACGTG	1760	5	Arabidopsis thaliana	cis-acting element involved in the abscisic acid responsiveness
Ustilago0G046260.1	A-box	CCGTCC	1262	6	Petroselinum crispum	cis-acting regulatory element
Ustilago0G046260.1	A-box	CCGTCC	1658	6	Petroselinum crispum	cis-acting regulatory element
Ustilago0G052360.1	A-box	CCGTCC	484	6	Petroselinum crispum	cis-acting regulatory element
Ustilago0G057940.1	A-box	CCGTCC	817	6	Petroselinum crispum	cis-acting regulatory element
Ustilago0G057940.1	A-box	CCGTCC	1802	6	Petroselinum crispum	cis-acting regulatory element
Ustilago0G003590.1	A-box	CCGTCC	475	6	Petroselinum crispum	cis-acting regulatory element
Ustilago0G003590.1	A-box	CCGTCC	1674	6	Petroselinum crispum	cis-acting regulatory element
Ustilago0G007370.1	A-box	CCGTCC	122	6	Petroselinum crispum	cis-acting regulatory element
Ustilago0G007370.1	A-box	CCGTCC	683	6	Petroselinum crispum	cis-acting regulatory element
Ustilago0G030860.1	A-box	CCGTCC	220	6	Petroselinum crispum	cis-acting regulatory element
Ustilago0G030860.1	A-box	CCGTCC	1842	6	Petroselinum crispum	cis-acting regulatory element
Ustilago0G032100.1	A-box	CCGTCC	814	6	Petroselinum crispum	cis-acting regulatory element
Ustilago0G044030.1	A-box	CCGTCC	574	6	Petroselinum crispum	cis-acting regulatory element
Ustilago0G044030.1	A-box	CCGTCC	1105	6	Petroselinum crispum	cis-acting regulatory element
Ustilago0G044030.1	A-box	CCGTCC	1136	6	Petroselinum crispum	cis-acting regulatory element
Ustilago0G046260.1	ARE	AAACCA	1758	6	Zea mays	cis-acting regulatory element essential for the anaerobic induction
Ustilago0G049680.1	ARE	AAACCA	650	6	Zea mays	cis-acting regulatory element essential for the anaerobic induction
Ustilago0G007370.1	ARE	AAACCA	1351	6	Zea mays	cis-acting regulatory element essential for the anaerobic induction
Ustilago0G009390.1	ARE	AAACCA	1365	6	Zea mays	cis-acting regulatory element essential for the anaerobic induction
Ustilago0G030860.1	ARE	AAACCA	993	6	Zea mays	cis-acting regulatory element essential for the anaerobic induction
Ustilago0G032100.1	ARE	AAACCA	442	6	Zea mays	cis-acting regulatory element essential for the anaerobic induction
Ustilago0G032100.1	ARE	AAACCA	1514	6	Zea mays	cis-acting regulatory element essential for the anaerobic induction
Ustilago0G032100.1	ARE	AAACCA	1835	6	Zea mays	cis-acting regulatory element essential for the anaerobic induction
Ustilago0G039330.1	ARE	AAACCA	1571	6	Zea mays	cis-acting regulatory element essential for the anaerobic induction
Ustilago0G049680.1	AuxRR-core	GGTCCAT	54	7	Nicotiana tabacum	cis-acting regulatory element involved in auxin responsiveness
Ustilago0G044030.1	AuxRR-core	GGTCCAT	1301	7	Nicotiana tabacum	cis-acting regulatory element involved in auxin responsiveness
Ustilago0G052360.1	circadian	CAAAGATATC	1354	9	Lycopersicon esculentum	cis-acting regulatory element involved in circadian control
Ustilago0G007370.1	circadian	CAAAGATATC	41	9	Lycopersicon esculentum	cis-acting regulatory element involved in circadian control
Ustilago0G049680.1	C-box	ACGAGCACCGCC	1183	11	Hordeum vulgare	cis-acting regulatory element involved in light responsiveness
Ustilago0G046260.1	G-box	CACGTC	266	6	Zea mays	cis-acting regulatory element involved in light responsiveness
Ustilago0G046260.1	G-box	CACGAC	1118	6	Zea mays	cis-acting regulatory element involved in light responsiveness
Ustilago0G049680.1	G-box	CACGAC	342	6	Zea mays	cis-acting regulatory element involved in light responsiveness
Ustilago0G049680.1	G-box	CACGAC	486	6	Zea mays	cis-acting regulatory element involved in light responsiveness
Ustilago0G049680.1	G-box	CACGAC	642	6	Zea mays	cis-acting regulatory element involved in light responsiveness
Ustilago0G049680.1	G-Box	CACGTT	1011	6	Pisum sativum	cis-acting regulatory element involved in light responsiveness
Ustilago0G049680.1	G-Box	CACGTT	1156	6	Pisum sativum	cis-acting regulatory element involved in light responsiveness
Ustilago0G052360.1	G-box	CACGAC	320	6	Zea mays	cis-acting regulatory element involved in light responsiveness
Ustilago0G052360.1	G-Box	CACGTT	1348	6	Pisum sativum	cis-acting regulatory element involved in light responsiveness
Ustilago0G057940.1	G-box	CACGTC	245	6	Zea mays	cis-acting regulatory element involved in light responsiveness
Ustilago0G057940.1	G-box	TACGTG	618	6	Arabidopsis thaliana	cis-acting regulatory element involved in light responsiveness
Ustilago0G057940.1	G-box	CACGAC	707	6	Zea mays	cis-acting regulatory element involved in light responsiveness
Ustilago0G003590.1	G-box	CACGAC	31	6	Zea mays	cis-acting regulatory element involved in light responsiveness
Ustilago0G007370.1	G-Box	CACGTG	1128	6	Pisum sativum	cis-acting regulatory element involved in light responsiveness
Ustilago0G007370.1	G-box	CACGAC	345	6	Zea mays	cis-acting regulatory element involved in light responsiveness
Ustilago0G007370.1	G-box	GCCACGTGGA	1126	9	Arabidopsis thaliana	cis-acting regulatory element involved in light responsiveness
Ustilago0G007370.1	G-box	CACGTG	1128	6	Arabidopsis thaliana	cis-acting regulatory element involved in light responsiveness
Ustilago0G007370.1	G-box	CACGAC	1151	6	Zea mays	cis-acting regulatory element involved in light responsiveness
Ustilago0G007370.1	G-box	CACGTC	1615	6	Zea mays	cis-acting regulatory element involved in light responsiveness
Ustilago0G007370.1	G-box	CACGTC	1883	6	Zea mays	cis-acting regulatory element involved in light responsiveness
Ustilago0G009390.1	G-Box	CACGTT	203	6	Pisum sativum	cis-acting regulatory element involved in light responsiveness
Ustilago0G009390.1	G-box	GCCACGTGGA	568	9	Arabidopsis thaliana	cis-acting regulatory element involved in light responsiveness
Ustilago0G009390.1	G-box	CACGTC	888	6	Zea mays	cis-acting regulatory element involved in light responsiveness
Ustilago0G009390.1	G-box	CACGAC	1059	6	Zea mays	cis-acting regulatory element involved in light responsiveness
Ustilago0G009390.1	G-box	TACGTG	1096	6	Arabidopsis thaliana	cis-acting regulatory element involved in light responsiveness
Ustilago0G030860.1	G-box	CACGTC	1408	6	Zea mays	cis-acting regulatory element involved in light responsiveness
Ustilago0G030860.1	G-box	TACGTG	1472	6	Arabidopsis thaliana	cis-acting regulatory element involved in light responsiveness
Ustilago0G030860.1	G-box	GCCACGTGGA	1577	9	Arabidopsis thaliana	cis-acting regulatory element involved in light responsiveness
Ustilago0G030860.1	G-Box	TCCACATGGCA	1576	10	Triticum aestivum	cis-acting regulatory element involved in light responsiveness
Ustilago0G032100.1	G-box	CACGTC	126	6	Zea mays	cis-acting regulatory element involved in light responsiveness
Ustilago0G032100.1	G-box	TACGTG	384	6	Arabidopsis thaliana	cis-acting regulatory element involved in light responsiveness
Ustilago0G032100.1	G-box	CACGAC	1291	6	Zea mays	cis-acting regulatory element involved in light responsiveness
Ustilago0G032100.1	G-box	CACGAC	1609	6	Zea mays	cis-acting regulatory element involved in light responsiveness
Ustilago0G039330.1	G-box	CACGTC	821	6	Zea mays	cis-acting regulatory element involved in light responsiveness
Ustilago0G039330.1	G-box	CACGAC	1244	6	Zea mays	cis-acting regulatory element involved in light responsiveness
Ustilago0G039330.1	G-box	TAACACGTAG	1411	9	Brassica oleracea	cis-acting regulatory element involved in light responsiveness
Ustilago0G039330.1	G-box	TACGTG	1412	6	Arabidopsis thaliana	cis-acting regulatory element involved in light responsiveness
Ustilago0G039330.1	G-box	CACGAC	1624	6	Zea mays	cis-acting regulatory element involved in light responsiveness
Ustilago0G044030.1	G-box	CAGACGTGGCA	285	10	Nicotiana plumbaginifolia	cis-acting regulatory element involved in light responsiveness
Ustilago0G044030.1	G-box	CACGTC	766	6	Zea mays	cis-acting regulatory element involved in light responsiveness
Ustilago0G044030.1	G-box	CACGAC	1571	6	Zea mays	cis-acting regulatory element involved in light responsiveness
Ustilago0G044030.1	G-box	CACGTC	1759	6	Zea mays	cis-acting regulatory element involved in light responsiveness
Ustilago0G044030.1	G-Box	CACGTT	1734	6	Pisum sativum	cis-acting regulatory element involved in light responsiveness
Ustilago0G046260.1	CGTCA-motif	CGTCA	67	5	Hordeum vulgare	cis-acting regulatory element involved in the MeJA-responsiveness
Ustilago0G046260.1	CGTCA-motif	CGTCA	1375	5	Hordeum vulgare	cis-acting regulatory element involved in the MeJA-responsiveness
Ustilago0G046260.1	CGTCA-motif	CGTCA	1549	5	Hordeum vulgare	cis-acting regulatory element involved in the MeJA-responsiveness
Ustilago0G049680.1	CGTCA-motif	CGTCA	296	5	Hordeum vulgare	cis-acting regulatory element involved in the MeJA-responsiveness
Ustilago0G049680.1	CGTCA-motif	CGTCA	330	5	Hordeum vulgare	cis-acting regulatory element involved in the MeJA-responsiveness
Ustilago0G049680.1	CGTCA-motif	CGTCA	442	5	Hordeum vulgare	cis-acting regulatory element involved in the MeJA-responsiveness
Ustilago0G049680.1	CGTCA-motif	CGTCA	589	5	Hordeum vulgare	cis-acting regulatory element involved in the MeJA-responsiveness
Ustilago0G049680.1	CGTCA-motif	CGTCA	822	5	Hordeum vulgare	cis-acting regulatory element involved in the MeJA-responsiveness
Ustilago0G057940.1	CGTCA-motif	CGTCA	232	5	Hordeum vulgare	cis-acting regulatory element involved in the MeJA-responsiveness
Ustilago0G057940.1	CGTCA-motif	CGTCA	366	5	Hordeum vulgare	cis-acting regulatory element involved in the MeJA-responsiveness
Ustilago0G057940.1	CGTCA-motif	CGTCA	537	5	Hordeum vulgare	cis-acting regulatory element involved in the MeJA-responsiveness
Ustilago0G057940.1	CGTCA-motif	CGTCA	913	5	Hordeum vulgare	cis-acting regulatory element involved in the MeJA-responsiveness
Ustilago0G003590.1	CGTCA-motif	CGTCA	135	5	Hordeum vulgare	cis-acting regulatory element involved in the MeJA-responsiveness
Ustilago0G003590.1	CGTCA-motif	CGTCA	624	5	Hordeum vulgare	cis-acting regulatory element involved in the MeJA-responsiveness
Ustilago0G003590.1	CGTCA-motif	CGTCA	1076	5	Hordeum vulgare	cis-acting regulatory element involved in the MeJA-responsiveness
Ustilago0G003590.1	CGTCA-motif	CGTCA	1208	5	Hordeum vulgare	cis-acting regulatory element involved in the MeJA-responsiveness
Ustilago0G003590.1	CGTCA-motif	CGTCA	1264	5	Hordeum vulgare	cis-acting regulatory element involved in the MeJA-responsiveness
Ustilago0G007370.1	CGTCA-motif	CGTCA	26	5	Hordeum vulgare	cis-acting regulatory element involved in the MeJA-responsiveness
Ustilago0G007370.1	CGTCA-motif	CGTCA	650	5	Hordeum vulgare	cis-acting regulatory element involved in the MeJA-responsiveness
Ustilago0G007370.1	CGTCA-motif	CGTCA	1139	5	Hordeum vulgare	cis-acting regulatory element involved in the MeJA-responsiveness
Ustilago0G007370.1	CGTCA-motif	CGTCA	1438	5	Hordeum vulgare	cis-acting regulatory element involved in the MeJA-responsiveness
Ustilago0G007370.1	CGTCA-motif	CGTCA	1515	5	Hordeum vulgare	cis-acting regulatory element involved in the MeJA-responsiveness
Ustilago0G009390.1	CGTCA-motif	CGTCA	21	5	Hordeum vulgare	cis-acting regulatory element involved in the MeJA-responsiveness
Ustilago0G009390.1	CGTCA-motif	CGTCA	70	5	Hordeum vulgare	cis-acting regulatory element involved in the MeJA-responsiveness
Ustilago0G009390.1	CGTCA-motif	CGTCA	1640	5	Hordeum vulgare	cis-acting regulatory element involved in the MeJA-responsiveness
Ustilago0G030860.1	CGTCA-motif	CGTCA	19	5	Hordeum vulgare	cis-acting regulatory element involved in the MeJA-responsiveness
Ustilago0G030860.1	CGTCA-motif	CGTCA	45	5	Hordeum vulgare	cis-acting regulatory element involved in the MeJA-responsiveness
Ustilago0G030860.1	CGTCA-motif	CGTCA	125	5	Hordeum vulgare	cis-acting regulatory element involved in the MeJA-responsiveness
Ustilago0G030860.1	CGTCA-motif	CGTCA	245	5	Hordeum vulgare	cis-acting regulatory element involved in the MeJA-responsiveness
Ustilago0G030860.1	CGTCA-motif	CGTCA	338	5	Hordeum vulgare	cis-acting regulatory element involved in the MeJA-responsiveness
Ustilago0G030860.1	CGTCA-motif	CGTCA	387	5	Hordeum vulgare	cis-acting regulatory element involved in the MeJA-responsiveness
Ustilago0G030860.1	CGTCA-motif	CGTCA	429	5	Hordeum vulgare	cis-acting regulatory element involved in the MeJA-responsiveness
Ustilago0G030860.1	CGTCA-motif	CGTCA	1410	5	Hordeum vulgare	cis-acting regulatory element involved in the MeJA-responsiveness
Ustilago0G032100.1	CGTCA-motif	CGTCA	125	5	Hordeum vulgare	cis-acting regulatory element involved in the MeJA-responsiveness
Ustilago0G032100.1	CGTCA-motif	CGTCA	303	5	Hordeum vulgare	cis-acting regulatory element involved in the MeJA-responsiveness
Ustilago0G032100.1	CGTCA-motif	CGTCA	1325	5	Hordeum vulgare	cis-acting regulatory element involved in the MeJA-responsiveness
Ustilago0G032100.1	CGTCA-motif	CGTCA	1779	5	Hordeum vulgare	cis-acting regulatory element involved in the MeJA-responsiveness
Ustilago0G039330.1	CGTCA-motif	CGTCA	41	5	Hordeum vulgare	cis-acting regulatory element involved in the MeJA-responsiveness
Ustilago0G039330.1	CGTCA-motif	CGTCA	1177	5	Hordeum vulgare	cis-acting regulatory element involved in the MeJA-responsiveness
Ustilago0G039330.1	CGTCA-motif	CGTCA	1307	5	Hordeum vulgare	cis-acting regulatory element involved in the MeJA-responsiveness
Ustilago0G039330.1	CGTCA-motif	CGTCA	1772	5	Hordeum vulgare	cis-acting regulatory element involved in the MeJA-responsiveness
Ustilago0G039330.1	CGTCA-motif	CGTCA	1883	5	Hordeum vulgare	cis-acting regulatory element involved in the MeJA-responsiveness
Ustilago0G044030.1	CGTCA-motif	CGTCA	179	5	Hordeum vulgare	cis-acting regulatory element involved in the MeJA-responsiveness
Ustilago0G044030.1	CGTCA-motif	CGTCA	360	5	Hordeum vulgare	cis-acting regulatory element involved in the MeJA-responsiveness
Ustilago0G046260.1	TGACG-motif	TGACG	67	5	Hordeum vulgare	cis-acting regulatory element involved in the MeJA-responsiveness
Ustilago0G046260.1	TGACG-motif	TGACG	1375	5	Hordeum vulgare	cis-acting regulatory element involved in the MeJA-responsiveness
Ustilago0G046260.1	TGACG-motif	TGACG	1549	5	Hordeum vulgare	cis-acting regulatory element involved in the MeJA-responsiveness
Ustilago0G049680.1	TGACG-motif	TGACG	296	5	Hordeum vulgare	cis-acting regulatory element involved in the MeJA-responsiveness
Ustilago0G049680.1	TGACG-motif	TGACG	330	5	Hordeum vulgare	cis-acting regulatory element involved in the MeJA-responsiveness
Ustilago0G049680.1	TGACG-motif	TGACG	442	5	Hordeum vulgare	cis-acting regulatory element involved in the MeJA-responsiveness
Ustilago0G049680.1	TGACG-motif	TGACG	589	5	Hordeum vulgare	cis-acting regulatory element involved in the MeJA-responsiveness
Ustilago0G049680.1	TGACG-motif	TGACG	822	5	Hordeum vulgare	cis-acting regulatory element involved in the MeJA-responsiveness
Ustilago0G057940.1	TGACG-motif	TGACG	232	5	Hordeum vulgare	cis-acting regulatory element involved in the MeJA-responsiveness
Ustilago0G057940.1	TGACG-motif	TGACG	366	5	Hordeum vulgare	cis-acting regulatory element involved in the MeJA-responsiveness
Ustilago0G057940.1	TGACG-motif	TGACG	537	5	Hordeum vulgare	cis-acting regulatory element involved in the MeJA-responsiveness
Ustilago0G057940.1	TGACG-motif	TGACG	913	5	Hordeum vulgare	cis-acting regulatory element involved in the MeJA-responsiveness
Ustilago0G003590.1	TGACG-motif	TGACG	135	5	Hordeum vulgare	cis-acting regulatory element involved in the MeJA-responsiveness
Ustilago0G003590.1	TGACG-motif	TGACG	624	5	Hordeum vulgare	cis-acting regulatory element involved in the MeJA-responsiveness
Ustilago0G003590.1	TGACG-motif	TGACG	1076	5	Hordeum vulgare	cis-acting regulatory element involved in the MeJA-responsiveness
Ustilago0G003590.1	TGACG-motif	TGACG	1208	5	Hordeum vulgare	cis-acting regulatory element involved in the MeJA-responsiveness
Ustilago0G003590.1	TGACG-motif	TGACG	1264	5	Hordeum vulgare	cis-acting regulatory element involved in the MeJA-responsiveness
Ustilago0G007370.1	TGACG-motif	TGACG	26	5	Hordeum vulgare	cis-acting regulatory element involved in the MeJA-responsiveness
Ustilago0G007370.1	TGACG-motif	TGACG	650	5	Hordeum vulgare	cis-acting regulatory element involved in the MeJA-responsiveness
Ustilago0G007370.1	TGACG-motif	TGACG	1139	5	Hordeum vulgare	cis-acting regulatory element involved in the MeJA-responsiveness
Ustilago0G007370.1	TGACG-motif	TGACG	1438	5	Hordeum vulgare	cis-acting regulatory element involved in the MeJA-responsiveness
Ustilago0G007370.1	TGACG-motif	TGACG	1515	5	Hordeum vulgare	cis-acting regulatory element involved in the MeJA-responsiveness
Ustilago0G009390.1	TGACG-motif	TGACG	21	5	Hordeum vulgare	cis-acting regulatory element involved in the MeJA-responsiveness
Ustilago0G009390.1	TGACG-motif	TGACG	70	5	Hordeum vulgare	cis-acting regulatory element involved in the MeJA-responsiveness
Ustilago0G009390.1	TGACG-motif	TGACG	1640	5	Hordeum vulgare	cis-acting regulatory element involved in the MeJA-responsiveness
Ustilago0G030860.1	TGACG-motif	TGACG	19	5	Hordeum vulgare	cis-acting regulatory element involved in the MeJA-responsiveness
Ustilago0G030860.1	TGACG-motif	TGACG	45	5	Hordeum vulgare	cis-acting regulatory element involved in the MeJA-responsiveness
Ustilago0G030860.1	TGACG-motif	TGACG	125	5	Hordeum vulgare	cis-acting regulatory element involved in the MeJA-responsiveness
Ustilago0G030860.1	TGACG-motif	TGACG	245	5	Hordeum vulgare	cis-acting regulatory element involved in the MeJA-responsiveness
Ustilago0G030860.1	TGACG-motif	TGACG	338	5	Hordeum vulgare	cis-acting regulatory element involved in the MeJA-responsiveness
Ustilago0G030860.1	TGACG-motif	TGACG	387	5	Hordeum vulgare	cis-acting regulatory element involved in the MeJA-responsiveness
Ustilago0G030860.1	TGACG-motif	TGACG	429	5	Hordeum vulgare	cis-acting regulatory element involved in the MeJA-responsiveness
Ustilago0G030860.1	TGACG-motif	TGACG	1410	5	Hordeum vulgare	cis-acting regulatory element involved in the MeJA-responsiveness
Ustilago0G032100.1	TGACG-motif	TGACG	125	5	Hordeum vulgare	cis-acting regulatory element involved in the MeJA-responsiveness
Ustilago0G032100.1	TGACG-motif	TGACG	303	5	Hordeum vulgare	cis-acting regulatory element involved in the MeJA-responsiveness
Ustilago0G032100.1	TGACG-motif	TGACG	1325	5	Hordeum vulgare	cis-acting regulatory element involved in the MeJA-responsiveness
Ustilago0G032100.1	TGACG-motif	TGACG	1779	5	Hordeum vulgare	cis-acting regulatory element involved in the MeJA-responsiveness
Ustilago0G039330.1	TGACG-motif	TGACG	41	5	Hordeum vulgare	cis-acting regulatory element involved in the MeJA-responsiveness
Ustilago0G039330.1	TGACG-motif	TGACG	1177	5	Hordeum vulgare	cis-acting regulatory element involved in the MeJA-responsiveness
Ustilago0G039330.1	TGACG-motif	TGACG	1307	5	Hordeum vulgare	cis-acting regulatory element involved in the MeJA-responsiveness
Ustilago0G039330.1	TGACG-motif	TGACG	1772	5	Hordeum vulgare	cis-acting regulatory element involved in the MeJA-responsiveness
Ustilago0G039330.1	TGACG-motif	TGACG	1883	5	Hordeum vulgare	cis-acting regulatory element involved in the MeJA-responsiveness
Ustilago0G044030.1	TGACG-motif	TGACG	179	5	Hordeum vulgare	cis-acting regulatory element involved in the MeJA-responsiveness
Ustilago0G044030.1	TGACG-motif	TGACG	360	5	Hordeum vulgare	cis-acting regulatory element involved in the MeJA-responsiveness
Ustilago0G046260.1	O2-site	GATGACATGG	71	9	Zea mays	cis-acting regulatory element involved in zein metabolism regulation
Ustilago0G046260.1	O2-site	GATGATGTGG	313	9	Zea mays	cis-acting regulatory element involved in zein metabolism regulation
Ustilago0G009390.1	O2-site	GATGACATGG	577	9	Zea mays	cis-acting regulatory element involved in zein metabolism regulation
Ustilago0G030860.1	O2-site	GATGACATGG	651	9	Zea mays	cis-acting regulatory element involved in zein metabolism regulation
Ustilago0G049680.1	CAT-box	GCCACT	164	6	Arabidopsis thaliana	cis-acting regulatory element related to meristem expression
Ustilago0G049680.1	CAT-box	GCCACT	1487	6	Arabidopsis thaliana	cis-acting regulatory element related to meristem expression
Ustilago0G049680.1	CAT-box	GCCACT	1508	6	Arabidopsis thaliana	cis-acting regulatory element related to meristem expression
Ustilago0G049680.1	CAT-box	GCCACT	1967	6	Arabidopsis thaliana	cis-acting regulatory element related to meristem expression
Ustilago0G052360.1	CAT-box	GCCACT	122	6	Arabidopsis thaliana	cis-acting regulatory element related to meristem expression
Ustilago0G052360.1	CAT-box	GCCACT	269	6	Arabidopsis thaliana	cis-acting regulatory element related to meristem expression
Ustilago0G057940.1	CAT-box	GCCACT	830	6	Arabidopsis thaliana	cis-acting regulatory element related to meristem expression
Ustilago0G057940.1	CAT-box	GCCACT	1459	6	Arabidopsis thaliana	cis-acting regulatory element related to meristem expression
Ustilago0G003590.1	CAT-box	GCCACT	584	6	Arabidopsis thaliana	cis-acting regulatory element related to meristem expression
Ustilago0G003590.1	CAT-box	GCCACT	684	6	Arabidopsis thaliana	cis-acting regulatory element related to meristem expression
Ustilago0G003590.1	CAT-box	GCCACT	1454	6	Arabidopsis thaliana	cis-acting regulatory element related to meristem expression
Ustilago0G007370.1	CAT-box	GCCACT	444	6	Arabidopsis thaliana	cis-acting regulatory element related to meristem expression
Ustilago0G032100.1	CAT-box	GCCACT	323	6	Arabidopsis thaliana	cis-acting regulatory element related to meristem expression
Ustilago0G039330.1	CAT-box	GCCACT	1039	6	Arabidopsis thaliana	cis-acting regulatory element related to meristem expression
Ustilago0G039330.1	CAT-box	GCCACT	1945	6	Arabidopsis thaliana	cis-acting regulatory element related to meristem expression
Ustilago0G044030.1	CAT-box	GCCACT	189	6	Arabidopsis thaliana	cis-acting regulatory element related to meristem expression
Ustilago0G044030.1	CAT-box	GCCACT	820	6	Arabidopsis thaliana	cis-acting regulatory element related to meristem expression
Ustilago0G044030.1	CAT-box	GCCACT	1035	6	Arabidopsis thaliana	cis-acting regulatory element related to meristem expression
Ustilago0G046260.1	CAT-box	GCCACT	758	6	Arabidopsis thaliana	cis-acting regulatory element related to meristem expression
Ustilago0G046260.1	CAT-box	GCCACT	1951	6	Arabidopsis thaliana	cis-acting regulatory element related to meristem expression
Ustilago0G046260.1	GC-motif	CCCCCG	243	6	Zea mays	enhancer-like element involved in anoxic specific inducibility
Ustilago0G046260.1	GC-motif	CCCCCG	1248	6	Zea mays	enhancer-like element involved in anoxic specific inducibility
Ustilago0G046260.1	GC-motif	CCCCCG	1492	6	Zea mays	enhancer-like element involved in anoxic specific inducibility
Ustilago0G003590.1	GC-motif	CCCCCG	1036	6	Zea mays	enhancer-like element involved in anoxic specific inducibility
Ustilago0G003590.1	GC-motif	CCCCCG	1627	6	Zea mays	enhancer-like element involved in anoxic specific inducibility
Ustilago0G009390.1	GC-motif	CCCCCG	931	6	Zea mays	enhancer-like element involved in anoxic specific inducibility
Ustilago0G032100.1	GC-motif	CCCCCG	1752	6	Zea mays	enhancer-like element involved in anoxic specific inducibility
Ustilago0G044030.1	GC-motif	CCCCCG	1160	6	Zea mays	enhancer-like element involved in anoxic specific inducibility
Ustilago0G052360.1	GARE-motif	TCTGTTG	1881	7	Brassica oleracea	gibberellin-responsive element
Ustilago0G057940.1	GARE-motif	TCTGTTG	1138	7	Brassica oleracea	gibberellin-responsive element
Ustilago0G057940.1	GARE-motif	TCTGTTG	1236	7	Brassica oleracea	gibberellin-responsive element
Ustilago0G030860.1	GARE-motif	TCTGTTG	328	7	Brassica oleracea	gibberellin-responsive element
Ustilago0G044030.1	GARE-motif	TCTGTTG	656	7	Brassica oleracea	gibberellin-responsive element
Ustilago0G003590.1	3-AF1 binding site	TAAGAGAGGAA	1926	10	Solanum tuberosum	light responsive element
Ustilago0G052360.1	AAAC-motif	CAATCAAAACCT	940	11	Spinacia oleracea	light responsive element
Ustilago0G046260.1	GT1-motif	GGTTAA	1602	6	Arabidopsis thaliana	light responsive element
Ustilago0G030860.1	GT1-motif	GGTTAA	563	6	Arabidopsis thaliana	light responsive element
Ustilago0G046260.1	Sp1	GGGCGG	1332	6	Oryza sativa	light responsive element
Ustilago0G046260.1	Sp1	GGGCGG	1489	6	Oryza sativa	light responsive element
Ustilago0G046260.1	Sp1	GGGCGG	1696	6	Oryza sativa	light responsive element
Ustilago0G057940.1	Sp1	GGGCGG	1439	6	Oryza sativa	light responsive element
Ustilago0G009390.1	Sp1	GGGCGG	139	6	Oryza sativa	light responsive element
Ustilago0G009390.1	Sp1	GGGCGG	1886	6	Oryza sativa	light responsive element
Ustilago0G044030.1	Sp1	GGGCGG	383	6	Oryza sativa	light responsive element
Ustilago0G046260.1	MBS	CAACTG	1009	6	Arabidopsis thaliana	MYB binding site involved in drought-inducibility
Ustilago0G046260.1	MBS	CAACTG	1639	6	Arabidopsis thaliana	MYB binding site involved in drought-inducibility
Ustilago0G049680.1	MBS	CAACTG	843	6	Arabidopsis thaliana	MYB binding site involved in drought-inducibility
Ustilago0G052360.1	MBS	CAACTG	440	6	Arabidopsis thaliana	MYB binding site involved in drought-inducibility
Ustilago0G052360.1	MBS	CAACTG	962	6	Arabidopsis thaliana	MYB binding site involved in drought-inducibility
Ustilago0G052360.1	MBS	CAACTG	1098	6	Arabidopsis thaliana	MYB binding site involved in drought-inducibility
Ustilago0G052360.1	MBS	CAACTG	1775	6	Arabidopsis thaliana	MYB binding site involved in drought-inducibility
Ustilago0G003590.1	MBS	CAACTG	392	6	Arabidopsis thaliana	MYB binding site involved in drought-inducibility
Ustilago0G003590.1	MBS	CAACTG	1366	6	Arabidopsis thaliana	MYB binding site involved in drought-inducibility
Ustilago0G003590.1	MBS	CAACTG	1817	6	Arabidopsis thaliana	MYB binding site involved in drought-inducibility
Ustilago0G003590.1	MBS	CAACTG	1833	6	Arabidopsis thaliana	MYB binding site involved in drought-inducibility
Ustilago0G003590.1	MBS	CAACTG	1876	6	Arabidopsis thaliana	MYB binding site involved in drought-inducibility
Ustilago0G007370.1	MBS	CAACTG	396	6	Arabidopsis thaliana	MYB binding site involved in drought-inducibility
Ustilago0G009390.1	MBS	CAACTG	1213	6	Arabidopsis thaliana	MYB binding site involved in drought-inducibility
Ustilago0G032100.1	MBS	CAACTG	1903	6	Arabidopsis thaliana	MYB binding site involved in drought-inducibility
Ustilago0G039330.1	MBS	CAACTG	485	6	Arabidopsis thaliana	MYB binding site involved in drought-inducibility
Ustilago0G046260.1	MRE	AACCTAA	1128	7	Petroselinum crispum	MYB binding site involved in light responsiveness
Ustilago0G046260.1	CCAAT-box	CAACGG	187	6	Hordeum vulgare	MYBHv1 binding site
Ustilago0G046260.1	CCAAT-box	CAACGG	1228	6	Hordeum vulgare	MYBHv1 binding site
Ustilago0G052360.1	CCAAT-box	CAACGG	1438	6	Hordeum vulgare	MYBHv1 binding site
Ustilago0G057940.1	CCAAT-box	CAACGG	213	6	Hordeum vulgare	MYBHv1 binding site
Ustilago0G057940.1	CCAAT-box	CAACGG	846	6	Hordeum vulgare	MYBHv1 binding site
Ustilago0G057940.1	CCAAT-box	CAACGG	927	6	Hordeum vulgare	MYBHv1 binding site
Ustilago0G057940.1	CCAAT-box	CAACGG	1083	6	Hordeum vulgare	MYBHv1 binding site
Ustilago0G057940.1	CCAAT-box	CAACGG	1866	6	Hordeum vulgare	MYBHv1 binding site
Ustilago0G003590.1	CCAAT-box	CAACGG	46	6	Hordeum vulgare	MYBHv1 binding site
Ustilago0G003590.1	CCAAT-box	CAACGG	213	6	Hordeum vulgare	MYBHv1 binding site
Ustilago0G009390.1	CCAAT-box	CAACGG	637	6	Hordeum vulgare	MYBHv1 binding site
Ustilago0G009390.1	CCAAT-box	CAACGG	1899	6	Hordeum vulgare	MYBHv1 binding site
Ustilago0G030860.1	CCAAT-box	CAACGG	887	6	Hordeum vulgare	MYBHv1 binding site
Ustilago0G032100.1	CCAAT-box	CAACGG	760	6	Hordeum vulgare	MYBHv1 binding site
Ustilago0G032100.1	CCAAT-box	CAACGG	1510	6	Hordeum vulgare	MYBHv1 binding site
Ustilago0G039330.1	CCAAT-box	CAACGG	880	6	Hordeum vulgare	MYBHv1 binding site
Ustilago0G044030.1	CCAAT-box	CAACGG	1754	6	Hordeum vulgare	MYBHv1 binding site
Ustilago0G003590.1	ATCT-motif	AATCTAATCC	1472	9	Pisum sativum	part of a conserved DNA module involved in light responsiveness
Ustilago0G032100.1	Box 4	ATTAAT	535	6	Petroselinum crispum	part of a conserved DNA module involved in light responsiveness
Ustilago0G044030.1	Box II	ACACGTTGT	1733	9	Sinapis alba	part of a light responsive element
Ustilago0G003590.1	GATA-motif	GATAGGA	1932	7	Arabidopsis thaliana	part of a light responsive element
Ustilago0G009390.1	GATA-motif	AAGGATAAGG	98	9	Solanum tuberosum	part of a light responsive element
Ustilago0G039330.1	GATA-motif	AAGGATAAGG	233	9	Solanum tuberosum	part of a light responsive element
Ustilago0G039330.1	GATA-motif	GATAGGA	840	7	Arabidopsis thaliana	part of a light responsive element
Ustilago0G032100.1	GATT-motif	CTCCTGATTAGC	675	11	Zea mays	part of a light responsive element
Ustilago0G049680.1	GTGGC-motif	GATTCTGTGGC	1447	10	Spinacia oleracea	part of a light responsive element
Ustilago0G039330.1	GTGGC-motif	CAGCGTGTGGC	622	10	Hordeum vulgare	part of a light responsive element
Ustilago0G032100.1	I-box	cGATAAGGCG	147	9	Zea mays	part of a light responsive element
Ustilago0G039330.1	I-box	GTATAAGGCC	231	9	Larix laricina	part of a light responsive element
Ustilago0G039330.1	I-box	ccttatcct	233	9	Arabidopsis thaliana	part of a light responsive element
Ustilago0G039330.1	L-box	ATCCCACCTAC	282	10	Petroselinum crispum	part of a light responsive element
Ustilago0G030860.1	TCCC-motif	TCTCCCT	94	7	Spinacia oleracea	part of a light responsive element
Ustilago0G032100.1	TCCC-motif	TCTCCCT	1014	7	Spinacia oleracea	part of a light responsive element
Ustilago0G032100.1	TCCC-motif	TCTCCCT	1144	7	Spinacia oleracea	part of a light responsive element
Ustilago0G044030.1	TCCC-motif	TCTCCCT	1672	7	Spinacia oleracea	part of a light responsive element
Ustilago0G046260.1	TCCC-motif	TCTCCCT	1155	7	Spinacia oleracea	part of a light responsive element
Ustilago0G003590.1	TCT-motif	TCTTAC	1533	6	Arabidopsis thaliana	part of a light responsive element
Ustilago0G007370.1	TCT-motif	TCTTAC	1525	6	Arabidopsis thaliana	part of a light responsive element
Ustilago0G003590.1	AE-box	AGAAACAA	1143	8	Arabidopsis thaliana	part of a module for light response
Ustilago0G039330.1	AE-box	AGAAACAA	1872	8	Arabidopsis thaliana	part of a module for light response
Ustilago0G003590.1	HD-Zip 3	GTAAT(G/C)ATTAC	1019	9.5	Arabidopsis thaliana	protein binding site
Ustilago0G009390.1	WUN-motif	AAATTTCCT	1370	9	Brassica oleracea	wound-responsive element

## Sheet: Sheet2
Table S2 Secondary structure prediction of CBM proteins in U. crameri.
Protein Names	Alpha Helix	Beta Turn	Random Coil	Extended Stand
UcCBM1	27.36	4.3	50.57	17.77
UcCBM2	20.31	4.29	54.51	20.89
UcCBM3	32.41	2.43	53.03	12.13
UcCBM4	11.87	4.75	58.05	25.33
UcCBM5	5.96	0.6	87.39	6.06
UcCBM6	8.1	1.54	76.96	13.41
UcCBM7	5.42	2.53	78.34	13.72
UcCBM8	8.09	4.89	57.87	29.15
UcCBM9	21.67	3.28	58.62	16.42
UcCBM10	15.18	5.84	65.76	13.23
UcCBM11	16.96	4.68	56.73	21.64

## Sheet: Sheet3
Table S3 Gene ontolog enrichment analysis of UcCBM genes.
GO ID	Description	out (7)	All (3751)	pvalue	p.adjust	Genes
GO:0005975	carbohydrate metabolic process	6	219	2.47e-07	1.06e-05	Ustilago0G003590.1;Ustilago0G007370.1;Ustilago0G009390.1;Ustilago0G030860.1;Ustilago0G046260.1;Ustilago0G049680.1
GO:0005978	glycogen biosynthetic process	1	4	0.00744678	0.0799235	Ustilago0G003590.1
GO:0005977	glycogen metabolic process	1	6	0.0111523	0.0799235	Ustilago0G003590.1
GO:0006112	energy reserve metabolic process	1	6	0.0111523	0.0799235	Ustilago0G003590.1
GO:0019566	arabinose metabolic process	1	6	0.0111523	0.0799235	Ustilago0G007370.1
GO:0046373	L-arabinose metabolic process	1	6	0.0111523	0.0799235	Ustilago0G007370.1
GO:0019321	pentose metabolic process	1	8	0.014846	0.0799235	Ustilago0G007370.1
GO:0044723	single-organism carbohydrate metabolic process	2	105	0.0148695	0.0799235	Ustilago0G003590.1;Ustilago0G007370.1
GO:0009250	glucan biosynthetic process	1	10	0.0185278	0.0885217	Ustilago0G003590.1
GO:0033692	cellular polysaccharide biosynthetic process	1	15	0.0276808	0.103602	Ustilago0G003590.1
GO:0000271	polysaccharide biosynthetic process	1	17	0.0313215	0.103602	Ustilago0G003590.1
GO:0006073	cellular glucan metabolic process	1	17	0.0313215	0.103602	Ustilago0G003590.1
GO:0044042	glucan metabolic process	1	17	0.0313215	0.103602	Ustilago0G003590.1
GO:0034637	cellular carbohydrate biosynthetic process	1	20	0.0367606	0.112908	Ustilago0G003590.1
GO:0044264	cellular polysaccharide metabolic process	1	24	0.043972	0.126053	Ustilago0G003590.1
GO:0005996	monosaccharide metabolic process	1	34	0.0617983	0.159788	Ustilago0G007370.1
GO:0071852	fungal-type cell wall organization or biogenesis	1	35	0.0635652	0.159788	Ustilago0G009390.1
GO:0016051	carbohydrate biosynthetic process	1	37	0.0670903	0.159788	Ustilago0G003590.1
GO:0005976	polysaccharide metabolic process	1	39	0.0706041	0.159788	Ustilago0G003590.1
GO:0044262	cellular carbohydrate metabolic process	1	58	0.103423	0.211771	Ustilago0G003590.1
GO:0071554	cell wall organization or biogenesis	1	58	0.103423	0.211771	Ustilago0G009390.1
GO:0044238	primary metabolic process	6	2250	0.158178	0.309165	Ustilago0G003590.1;Ustilago0G007370.1;Ustilago0G009390.1;Ustilago0G030860.1;Ustilago0G046260.1;Ustilago0G049680.1
GO:0008152	metabolic process	7	2934	0.17886	0.323165	Ustilago0G003590.1;Ustilago0G007370.1;Ustilago0G009390.1;Ustilago0G030860.1;Ustilago0G039330.1;Ustilago0G046260.1;Ustilago0G049680.1
GO:0015980	energy derivation by oxidation of organic compounds	1	105	0.180371	0.323165	Ustilago0G003590.1
GO:0071704	organic substance metabolic process	6	2350	0.195726	0.336649	Ustilago0G003590.1;Ustilago0G007370.1;Ustilago0G009390.1;Ustilago0G030860.1;Ustilago0G046260.1;Ustilago0G049680.1
GO:0006091	generation of precursor metabolites and energy	1	122	0.206773	0.341971	Ustilago0G003590.1
GO:0055114	oxidation-reduction process	2	571	0.289611	0.461233	Ustilago0G003590.1;Ustilago0G049680.1
GO:0044710	single-organism metabolic process	3	1371	0.503212	0.77279	Ustilago0G003590.1;Ustilago0G007370.1;Ustilago0G049680.1
GO:0044711	single-organism biosynthetic process	1	428	0.572073	0.848247	Ustilago0G003590.1
GO:0044281	small molecule metabolic process	1	550	0.67073	0.96138	Ustilago0G007370.1
GO:0034645	cellular macromolecule biosynthetic process	1	823	0.823687	1	Ustilago0G003590.1
GO:0009059	macromolecule biosynthetic process	1	833	0.827864	1	Ustilago0G003590.1
GO:0071840	cellular component organization or biogenesis	1	879	0.846002	1	Ustilago0G009390.1
GO:0044699	single-organism process	3	2274	0.909858	1	Ustilago0G003590.1;Ustilago0G007370.1;Ustilago0G049680.1
GO:0044249	cellular biosynthetic process	1	1158	0.924751	1	Ustilago0G003590.1
GO:1901576	organic substance biosynthetic process	1	1179	0.928919	1	Ustilago0G003590.1
GO:0009058	biosynthetic process	1	1217	0.935961	1	Ustilago0G003590.1
GO:0044260	cellular macromolecule metabolic process	1	1549	0.976068	1	Ustilago0G003590.1
GO:0043170	macromolecule metabolic process	1	1699	0.985405	1	Ustilago0G003590.1
GO:0044763	single-organism cellular process	1	1793	0.989494	1	Ustilago0G003590.1
GO:0044237	cellular metabolic process	1	2235	0.998253	1	Ustilago0G003590.1
GO:0009987	cellular process	2	3006	0.999649	1	Ustilago0G003590.1;Ustilago0G009390.1
GO:0008150	biological_process	7	3751	1	1	Ustilago0G003590.1;Ustilago0G007370.1;Ustilago0G009390.1;Ustilago0G030860.1;Ustilago0G039330.1;Ustilago0G046260.1;Ustilago0G049680.1
